# Supplementary material for: The Effects of Inspiratory Muscle Training (IMT) on Patients Undergoing Coronary Artery Bypass Graft (CABG) Surgery: A Systematic Review and Meta-Analysis
Source: Rev Cardiovasc Med. 2023 Jan 9;24(1):16. doi: 10.31083/j.rcm2401016 (PMC11270382; doi:10.31083/j.rcm2401016)
Supplement: Supplementary file 1 [file 2153-8174-24-1-016-s1.zip]

Archive with 2 entries (2 files):
- PRISMA_2020_checklist.docx
- Supplementary material.docx
